# Supplementary material for: Rubredoxin 1 Is Required for Formation of the Functional Photosystem II Core Complex in Arabidopsis thaliana
Source: Front Plant Sci. 2022 Feb 23;13:824358. doi: 10.3389/fpls.2022.824358 (PMC8905225; doi:10.3389/fpls.2022.824358)
Supplement: Supplementary file 3 [file Table_1.XLSX]

## Sheet: Sheet2
Supplemental Table S2. Ribo-seq read counts and RPKM values for chloroplast genes. RPKM values were based on normalizing to total reads mapping to chloroplast genes.
		Ribo-seq
		Number of ribosome footprint reads				cpRPKM (calculated using Total number of Ribo-seq reads mapped to chloroplast CDSs)
		WT		rbd1		WT		rbd1
Read mapping feature		Replicate 1	Replicate 2	Replicate 1	Replicate 2	Replicate 1	Replicate 2	Replicate 1	Replicate 2
Total number of reads		77386619	79641677	66745486	64846506
Total number of reads after trimming and filtering		77352569	79575010	66693215	64797464
Reads mapped to rRNA sequences		29472398	29155602	23162505	22182146
Reads mapped to tRNA sequences		13769109	14419461	10376388	11260309
Reads mapped to snoRNA, snRNA, and miRNA sequences		2366749	2771093	2126177	1942180
Total number of clean reads (-rRNAs, - tRNAs, - snoRNA, - snRNA, - miRNA)		30989891	32227071	29395592	28209260
Reads mapped genome (-rRNAs, - tRNAs, - snoRNA, - snRNA, - miRNA)		27700416	24347248	20703481	21128500
Number of unmapped reads		3289475	7879823	8692111	7080760
Chloroplast gene	length	Number of ribosome footprint reads mapped to the gene CDS region				cpRPKM (calculated using Total number of Ribo-seq reads mapped to chloroplast CDSs)
psbA	1062	1163639	841963	112846	124741	284272	295163	39892.1	42728.7
rps12a	114	265	282	420	454	607.85	928.23	1394.08	1460.17
psbK	186	15609	13023	32331	35811	21869.2	26183.2	65548.6	70351
psbI	111	952	1271	1879	2433	2243.23	4297.7	6406.93	8038.5
atpA	1524	42472	32007	56591	60817	7228.25	7816.79	13936.8	14512.8
atpF	555	6173	4605	8804	9172	1260.85	1349.74	2602.16	2626.8
atpH	246	6096	6796	10515	12718	6449.25	10317.4	16097.5	18865.9
atpI	750	15225	11407	15123	14916	5268.73	5664.65	7573.07	7237.62
rps2	711	1740	1510	3251	3365	635.22	791.05	1717.41	1722.47
rpoC2	4131	3098	2449	2406	2778	194.43	220.56	218.5	244.46
rpoC1	2043	782	585	1061	1283	71.55	76.81	140.47	164.59
rpoB	3219	1420	1407	2080	1767	114.38	162.63	242.43	199.56
ycf6	90	331	336	794	929	963.98	1404.21	3346.16	3793.6
psbM	105	514	629	2127	1862	1281.03	2249.58	7670.96	6506.86
psbD	1062	89365.6	75245.5	101337	112291	21831.6	26378.4	35823.6	38463.9
psbC	1422	479513	299088	458812	457909	87465.6	78286.9	121103	117115
psbZ	189	6136	6253	8740	9687	8459.76	12371.3	17436.9	18726.5
rps14	303	3457	2893	5478	6601	2967.04	3563.08	6803.48	7943.8
psaB	2205	235693	181832	171586	181908	27718.2	30686.2	29200.3	29996.1
psaA	2253	220170	155390	147331	155841	25340.8	25664.8	24538.1	25150.1
ycf3	381	923	651	1369	1347	205	207.49	440	419.49
rps4	606	3246	1944	4088	4473	1390.67	1195.16	2534.38	2687.01
ndhJ	477	3577	2155	3886	3467	1947.79	1683.93	3062.04	2647.11
ndhK	678	2981	2212	4353	4467	1141.31	1215.29	2411.66	2398.02
ndhC	363	246	218	724	784	176.14	223.99	750.15	787.11
atpE	399	6350	5254	9655	10112	4135.43	4910.1	9098.82	9233.78
atpB	1497	70879	51299	84159	92402	12280.5	12754.4	21100.1	22447.9
rbcL	1440	1.19581e+06	764701	1.06069e+06	1.05291e+06	215393	197658	276467	265922
accD	1467	1146	1064	1518	1555	202.62	269.95	388.38	385.5
psaI	114	205	188	331	458	470.23	618.82	1098.66	1473.03
ycf4	555	1627	1351	2969	3106	761.22	907.05	2010.09	2037.59
ycf10	690	272	179	551	513	102.32	96.63	299.95	270.6
petA	963	14815	11227	20547	22957	3991.69	4340.82	8011.04	8672.92
psbJ	123	971	1215	2164	2650	2062.96	3704.25	6652.93	7894.26
psbL	117	416	460	1194	1191	929.54	1474.97	3860.66	3731.46
psbF	120	2470	2709	6959	7315	5379.98	8467.31	21933.9	22340.5
psbE	252	6342	4875	14309	14372	6549.12	7224.11	21382.2	20809.8
orf31	96	15	34	90	102	40.93	133.12	355.33	390.21
petG	114	163	295	665	855	373.89	971.02	2207.29	2749.88
psaJ	135	354	511	1438	1550	684.75	1418.4	4025.04	4203.9
rpl33	201	1157	1181	3180	3580	1499.46	2196.36	5963.66	6505.47
rps18	306	227	238	472	520	192.91	290.24	580.44	619.62
rpl20	354	997	864	1779	1992	732.07	910.38	1890.24	2050.88
clpP	591	3045	2325	3796	3596	400.23	438.53	722	662.73
psbB	1527	96483	79820	92442	102941	16388	19455.4	22721.2	24516.5
psbT	102	3541	3260	11365	10981	9087.3	12005.5	42205	39513.5
psbN	132	5022	4803	3256	4124	9936.56	13637.2	9322.42	11441.2
psbH	222	4954	5728	7298	10123	5810.24	9640.38	12385.9	16647.2
petB	648	9032	7247	13891	14793	1613.42	1857.7	3590.72	3705.22
petD	483	36415	24292	45524	48737	7925	7586.39	14336.5	14872.1
rpoA	990	879	587	1105	1347	230.37	220.76	419.07	494.99
rps11	417	1795	1476	2335	2355	1118.41	1319.7	2105.28	2057.42
rpl36	114	1162	975	1364	1645	2665.37	3209.3	4527.43	5290.7
rps8	405	4831	3061	4616	5151	3099.46	2818.16	4285.49	4633.78
rpl14	369	1670	1162	3213	3372	1176.25	1174.47	3274.75	3330.16
rpl16	408	1173.98	1124	1851.99	2025.97	207.99	285.76	474.8	503.29
rps3	657	2461	1572	3200.36	3171	972.39	891.32	1829.83	1756.78
rpl22	483	3063	2294	4158.64	4029	1647.14	1770.23	3236.09	3037.91
rps19	279	2263	1784	3523	3747	2109.94	2386.9	4753.17	4898.51
rpl2.1	825	2504	1879.7	4020.68	4163.41	430.96	464.24	1001.36	1004.73
rpl23.1	282	823	604.5	1496.92	1460.57	759.14	800.15	1998.06	1889.04
ycf2.1	6885	3381	3336	7151	6485.33	127.3	180.25	389.62	342.39
ndhB	1170	3775	2639	4734	4571.74	527.76	529.44	957.71	896.18
rps7.1	468	506.98	390.21	428.27	683.3	281.39	310.79	343.97	531.77
ycf1.1	1032	311.6	232.03	566.34	479.06	78.34	83.71	206.03	168.87
ndhF	2241	1482	1108	2353	2579	171.49	183.98	393.99	418.44
rpl32	159	376	361	609	737	616.82	849.83	1445.69	1695.26
ycf5	987	656	460	1454	1476	172.45	173.53	553.1	544.04
ndhD	1521	14208	8933	15663	16165	2422.81	2185.94	3864.98	3865.07
psaC	246	26592	19930	32576	37241	28133	30256.9	49870.9	55243.4
ndhE	306	53	76	159	160	45.04	92.68	195.53	190.65
ndhG	531	547	507	1159	1259	267.51	355.81	820.21	863.33
ndhI	519	1536	1145	1568	1750	768.59	822.17	1135.36	1227.82
ndhA	1083	5974	3575	7156	6953	716.21	615.04	1241.45	1168.8
ndhH	1182	3921	2638	5171	5474	860.55	830.82	1642.25	1684.54
rps15	267	630	578	917	957	613.89	808.22	1293.01	1307.54
rps12b	258	2707.27	2738	2117	2705	883.77	1282.62	1000.04	1238.15
rps7.2	468	587.02	552.79	1384.73	1271.7	325.81	440.28	1112.15	989.68
